# Supplementary material for: (E)-4-Amino-N′-(2-nitro­benzyl­idene)benzohydrazide
Source: Acta Crystallogr Sect E Struct Rep Online. 2012 May 16;68(Pt 6):o1726. doi: 10.1107/S1600536812020855 (PMC3379316; doi:10.1107/S1600536812020855)
Supplement: Supplementary file 2 [file e-68-o1726-Isup2.hkl]

# 
# h,k,l, Fc-squared, Fo-squared, sigma(Fo-squared) and status flag 
# 
data_I
_shelx_title ' A in P2(1)' 
_shelx_refln_list_code          4 
_shelx_F_calc_maximum       78.86 
_exptl_crystal_F_000       296.00 
_reflns_d_resolution_high  0.7692 
 
loop_ 
 _symmetry_equiv_pos_as_xyz 
 'x, y, z' 
 '-x, y+1/2, -z' 
 
_cell_length_a                    6.4594(13) 
_cell_length_b                    4.5998(13) 
_cell_length_c                    20.598(5) 
_cell_angle_alpha                 90.00 
_cell_angle_beta                  95.08(4) 
_cell_angle_gamma                 90.00 
 
_shelx_F_squared_multiplier     1.000 
 
loop_ 
 _refln_index_h 
 _refln_index_k 
 _refln_index_l 
 _refln_F_squared_calc 
 _refln_F_squared_meas 
 _refln_F_squared_sigma 
 _refln_observed_status 
   1   0   0       44.15       45.70      1.31 o 
   2   0   0      117.98      102.06      3.15 o 
   3   0   0      348.31      331.85      8.37 o 
   4   0   0      220.37      229.48      4.02 o 
   5   0   0      119.85      121.61      3.00 o 
   6   0   0       13.60       11.86      1.30 o 
   7   0   0       19.53       17.80      2.12 o 
   8   0   0       40.55       43.02      2.27 o 
   1   1   0     1972.54     2137.30     49.52 o 
   2   1   0      191.68      181.01      2.77 o 
   3   1   0       48.67       48.39      2.02 o 
   4   1   0      261.48      249.79      5.94 o 
   5   1   0      686.43      736.33     26.09 o 
   6   1   0      162.04      164.33      3.54 o 
   7   1   0        6.04        5.22      1.10 o 
   8   1   0       46.00       52.91      2.76 o 
   0   2   0      129.50      130.62      1.47 o 
   1   2   0      188.86      216.06      3.33 o 
   2   2   0      396.54      416.62     10.71 o 
   3   2   0      283.19      273.92      5.85 o 
   4   2   0      148.16      130.86      5.23 o 
   6   2   0       19.10       18.70      1.12 o 
   7   2   0        8.04        6.70      0.77 o 
   1   3   0      206.87      234.25      3.71 o 
   2   3   0       42.56       41.70      1.14 o 
   3   3   0       24.06       21.23      1.19 o 
   4   3   0       94.76       89.91      1.51 o 
   5   3   0       16.14       11.43      2.39 o 
   6   3   0       54.71       57.73      2.10 o 
   7   3   0       27.61       28.45      5.57 o 
   0   4   0       77.62       79.20      2.05 o 
   1   4   0       19.46       18.33      0.51 o 
   2   4   0       52.30       54.51      3.12 o 
   3   4   0       25.09       25.61      1.70 o 
   4   4   0       13.02       13.41      1.64 o 
   5   4   0        6.75        7.64      1.24 o 
   6   4   0       28.79       32.02      2.97 o 
   1   5   0       68.44       70.88      1.85 o 
   2   5   0       25.84       26.87      2.39 o 
   3   5   0       28.83       29.38      1.16 o 
   4   5   0        6.60        5.88      1.40 o 
   0   6   0       10.44        7.37      1.17 o 
   1   6   0       11.97        7.16      1.13 o 
  -8   0   1       12.52       14.47      3.31 o 
  -7   0   1       15.53       21.28      2.51 o 
  -6   0   1        4.02        4.64      1.12 o 
  -5   0   1       42.29       42.99      2.68 o 
  -4   0   1        1.24        2.84      1.42 o 
  -3   0   1      272.65      274.29      8.66 o 
  -2   0   1       22.86       25.59      1.38 o 
  -1   0   1      512.16      526.27     37.14 o 
   1   0   1       40.19       38.01      0.77 o 
   2   0   1      615.11      615.09      5.13 o 
   3   0   1       15.91       12.53      1.16 o 
   4   0   1      543.14      597.84     14.45 o 
   5   0   1        7.61        7.21      0.75 o 
   6   0   1       40.25       38.16      3.34 o 
   7   0   1       44.02       52.09      3.82 o 
   8   0   1        8.35        8.89      2.05 o 
  -8   1   1       18.33       22.06      2.29 o 
  -7   1   1       46.07       47.08      1.96 o 
  -6   1   1       17.37       17.70      1.85 o 
  -5   1   1       57.00       64.17      3.28 o 
  -4   1   1       59.40       54.52      2.35 o 
  -3   1   1        4.02        3.62      0.16 o 
  -2   1   1      309.93      298.30      6.30 o 
  -1   1   1     1188.97     1208.38     22.95 o 
   0   1   1     2655.21     2805.59    110.83 o 
   1   1   1      536.01      522.18      6.35 o 
   2   1   1       68.66       72.30      1.31 o 
   3   1   1       47.81       43.01      1.70 o 
   4   1   1      100.60      104.27      2.74 o 
   5   1   1      475.17      460.99      9.85 o 
   6   1   1      180.03      181.99      7.96 o 
   7   1   1        0.25        0.67      0.40 o 
   8   1   1        9.26       10.94      1.82 o 
  -7   2   1        4.33        3.86      0.72 o 
  -6   2   1       10.17       10.14      0.69 o 
  -5   2   1      365.21      356.99      7.01 o 
  -4   2   1      108.32      109.43      2.45 o 
  -3   2   1      255.67      249.26      7.65 o 
  -2   2   1       44.63       39.09      1.18 o 
  -1   2   1      398.14      386.98     14.52 o 
   0   2   1      348.86      351.72      8.86 o 
   1   2   1     1182.73     1330.67     28.87 o 
   2   2   1        5.59        8.76      0.60 o 
   3   2   1        5.06        4.32      0.41 o 
   4   2   1       46.92       39.11      2.45 o 
   5   2   1      453.41      451.79      6.66 o 
   6   2   1        1.44        1.27      0.49 o 
   7   2   1       13.26       14.49      1.90 o 
  -7   3   1       13.24       12.80      2.44 o 
  -6   3   1        2.56        1.99      0.43 o 
  -5   3   1       11.09       12.66      1.60 o 
  -4   3   1       40.38       39.59      1.56 o 
  -3   3   1      177.28      177.94     11.38 o 
  -2   3   1       45.18       47.51      0.84 o 
  -1   3   1      147.88      143.38      1.42 o 
   0   3   1       11.45       11.56      0.54 o 
   1   3   1      114.52      149.09      2.08 o 
   2   3   1       20.91       16.00      0.94 o 
   3   3   1        2.52        2.09      0.93 o 
   4   3   1      109.60      110.05      2.28 o 
   5   3   1       21.38       20.51      1.52 o 
   6   3   1       16.18       17.61      1.22 o 
   7   3   1       15.56       14.03      1.38 o 
  -6   4   1       63.94       70.20      4.29 o 
  -5   4   1       38.04       38.23      2.48 o 
  -4   4   1        1.64        3.82      0.57 o 
  -3   4   1      181.75      209.46      9.28 o 
  -2   4   1       41.81       53.30      5.01 o 
  -1   4   1       21.90       19.44      1.83 o 
   0   4   1       35.25       44.39      0.93 o 
   1   4   1       72.45       76.40      2.03 o 
   2   4   1      102.56       97.38      2.14 o 
   3   4   1       13.62       11.70      0.97 o 
   4   4   1      162.93      166.09      4.26 o 
   5   4   1        6.00        6.38      1.51 o 
   6   4   1       66.31       76.52      4.68 o 
  -4   5   1       18.61       22.36      1.52 o 
  -3   5   1        7.09        5.86      1.08 o 
  -2   5   1       16.48       15.42      1.63 o 
  -1   5   1       38.28       39.76      1.76 o 
   0   5   1       11.88       12.43      1.86 o 
   1   5   1        0.93        1.16      1.38 o 
   2   5   1       91.55       84.89      5.79 o 
   3   5   1       93.04       94.08      3.47 o 
   4   5   1       40.50       39.36      2.42 o 
  -1   6   1       65.16       56.10      3.61 o 
   0   6   1       13.98       12.65      1.49 o 
   1   6   1       13.64       14.75      2.05 o 
  -8   0   2        4.28        3.50      1.30 o 
  -7   0   2       17.54       13.28      1.79 o 
  -6   0   2        4.16        3.01      0.51 o 
  -5   0   2      240.30      248.48      6.16 o 
  -4   0   2      792.84      856.08      8.57 o 
  -3   0   2      138.86      129.08      3.93 o 
  -2   0   2      391.19      320.19     10.27 o 
  -1   0   2      666.82      626.41     29.24 o 
   0   0   2       48.87       44.51      0.95 o 
   1   0   2      887.61      955.23     19.45 o 
   2   0   2       27.39       26.75      1.02 o 
   3   0   2       63.79       64.96      2.62 o 
   4   0   2       15.51       15.82      1.15 o 
   5   0   2        1.68        1.86      0.76 o 
   6   0   2       54.44       58.33      3.33 o 
   7   0   2        4.04        4.15      1.04 o 
   8   0   2        0.37        0.56      0.57 o 
  -8   1   2       26.38       27.16      2.80 o 
  -7   1   2        3.21        3.25      0.48 o 
  -6   1   2       15.83       14.92      1.04 o 
  -5   1   2       23.97       26.58      1.23 o 
  -4   1   2       19.51       18.33      0.45 o 
  -3   1   2       40.31       39.51      0.67 o 
  -2   1   2       41.75       39.65      0.99 o 
  -1   1   2      346.10      333.13      6.11 o 
   0   1   2      101.56       95.50      2.09 o 
   1   1   2      664.16      651.48      6.98 o 
   2   1   2      542.49      600.36      6.36 o 
   3   1   2        0.84        0.92      0.44 o 
   4   1   2      131.28      132.31      1.57 o 
   5   1   2      148.75      170.86      3.39 o 
   6   1   2       18.68       20.41      1.03 o 
   7   1   2       12.32       14.81      1.07 o 
   8   1   2        2.75        1.36      0.39 o 
  -7   2   2       43.98       44.46      1.72 o 
  -6   2   2        4.04        4.66      1.10 o 
  -5   2   2       65.10       56.53      3.14 o 
  -4   2   2      422.52      388.22     13.53 o 
  -3   2   2      124.89      134.57      3.20 o 
  -2   2   2        9.11        7.18      0.41 o 
  -1   2   2       59.93       58.22      1.00 o 
   0   2   2      161.23      157.85      2.23 o 
   1   2   2     1377.31     1558.17     18.97 o 
   2   2   2      118.02      108.08      2.45 o 
   3   2   2       84.05       77.95      2.51 o 
   4   2   2       89.08       90.43      1.60 o 
   5   2   2      182.63      189.55      7.54 o 
   6   2   2       64.15       67.12      1.77 o 
   7   2   2        2.80        2.05      0.61 o 
  -7   3   2      101.31      103.21      4.91 o 
  -6   3   2       38.52       39.95      2.58 o 
  -5   3   2       14.21       13.97      1.08 o 
  -4   3   2      272.40      245.47      4.89 o 
  -3   3   2      239.57      246.87      4.77 o 
  -2   3   2      128.55      138.19      5.45 o 
  -1   3   2       49.13       45.10      0.70 o 
   0   3   2     1042.39     1144.66     39.81 o 
   1   3   2       27.79       39.06      0.71 o 
   2   3   2        0.70        1.43      0.46 o 
   3   3   2       23.23       23.63      3.23 o 
   4   3   2       59.38       64.18      1.65 o 
   5   3   2       29.32       31.38      1.18 o 
   6   3   2      142.78      143.96      5.94 o 
   7   3   2       39.14       42.03      2.81 o 
  -6   4   2        9.26       10.38      2.26 o 
  -5   4   2        8.32        7.04      0.88 o 
  -4   4   2       12.90       14.82      1.24 o 
  -3   4   2       78.82       83.23      1.69 o 
  -2   4   2      124.75      127.21      6.10 o 
  -1   4   2       45.28       46.32      1.80 o 
   0   4   2       14.49       16.41      0.74 o 
   1   4   2      199.59      191.27      7.68 o 
   2   4   2      111.38      103.16      3.98 o 
   3   4   2       20.27       18.54      2.20 o 
   4   4   2       50.87       55.56      2.38 o 
   5   4   2       30.03       34.14      1.98 o 
   6   4   2       49.46       48.56      3.16 o 
  -4   5   2       15.15       17.37      1.36 o 
  -3   5   2       67.13       69.00      2.18 o 
  -2   5   2       86.70       90.84      4.44 o 
  -1   5   2       53.52       58.23      2.28 o 
   0   5   2       46.60       49.20      2.10 o 
   1   5   2       26.36       25.25      1.57 o 
   2   5   2       17.19       16.37      1.37 o 
   3   5   2       22.20       23.08      1.92 o 
   4   5   2       33.22       35.72      2.26 o 
  -1   6   2       57.65       54.68      3.49 o 
   0   6   2        2.19        5.63      2.01 o 
  -8   0   3        2.39        2.56      0.71 o 
  -7   0   3       81.34       88.31      4.77 o 
  -6   0   3        4.21        3.70      1.71 o 
  -5   0   3        6.30        4.15      0.61 o 
  -4   0   3       43.99       55.29      1.96 o 
  -2   0   3       25.47       24.28      0.59 o 
  -1   0   3     1611.80     1539.76     18.91 o 
   0   0   3      230.71      218.19      5.59 o 
   1   0   3     2273.41     2270.15     56.75 o 
   2   0   3     2258.80     2236.00     66.84 o 
   3   0   3      196.89      188.19      2.68 o 
   4   0   3        0.53        1.35      0.51 o 
   5   0   3       56.94       68.39      7.73 o 
   6   0   3      155.31      167.13      3.71 o 
   7   0   3      231.48      259.50      9.03 o 
   8   0   3       32.39       37.30      2.47 o 
  -8   1   3        6.95        7.37      0.97 o 
  -7   1   3        0.98        1.86      0.38 o 
  -6   1   3       41.07       39.74      1.58 o 
  -5   1   3       12.24       12.62      0.69 o 
  -4   1   3       34.01       34.88      0.94 o 
  -3   1   3      289.02      304.50     10.11 o 
  -2   1   3        4.06        3.15      0.19 o 
  -1   1   3      561.89      541.30      8.12 o 
   0   1   3      983.16     1034.91     25.84 o 
   2   1   3      442.44      476.74     10.16 o 
   3   1   3       10.79       11.31      0.47 o 
   4   1   3       28.34       27.68      1.79 o 
   5   1   3        9.91        8.10      0.84 o 
   6   1   3      164.33      159.80      5.95 o 
   7   1   3       31.62       34.66      1.49 o 
   8   1   3        0.40        2.52      1.03 o 
  -7   2   3       21.13       20.87      1.12 o 
  -6   2   3       55.56       57.27      2.17 o 
  -5   2   3      213.02      215.92      8.37 o 
  -4   2   3      649.13      604.04     26.94 o 
  -3   2   3       27.89       31.41      0.77 o 
  -2   2   3       36.68       32.37      0.78 o 
  -1   2   3       97.23       95.29      5.23 o 
   0   2   3      193.68      187.67      2.45 o 
   1   2   3      370.17      388.08      5.82 o 
   2   2   3      142.75      146.34      3.43 o 
   3   2   3      118.27      110.14      1.38 o 
   4   2   3       15.33       13.79      0.86 o 
   5   2   3       76.09       65.52      1.95 o 
   6   2   3       90.57       87.04      2.07 o 
   7   2   3       14.43       15.56      0.83 o 
  -7   3   3       28.49       27.99      2.11 o 
  -6   3   3       52.65       52.27      3.69 o 
  -5   3   3       74.81       79.89      2.65 o 
  -4   3   3      693.45      694.51     11.72 o 
  -3   3   3      218.80      231.84      5.05 o 
  -2   3   3      102.46      103.39      1.39 o 
  -1   3   3       83.28       88.18      1.74 o 
   0   3   3       42.20       51.33      1.94 o 
   1   3   3       56.81       56.07      2.00 o 
   2   3   3       30.50       26.28      1.42 o 
   3   3   3       18.86       18.32      0.98 o 
   4   3   3       44.24       51.07      2.01 o 
   5   3   3        7.44        6.34      0.53 o 
   6   3   3       30.92       28.13      1.67 o 
   7   3   3       23.22       28.37      2.57 o 
  -6   4   3       12.61       14.94      2.37 o 
  -5   4   3       13.92       11.40      1.18 o 
  -4   4   3        6.11        6.95      1.00 o 
  -3   4   3       99.73      105.28      6.70 o 
  -2   4   3       46.03       51.09      3.54 o 
  -1   4   3        8.39        7.69      0.82 o 
   0   4   3        0.36        0.32      0.78 o 
   1   4   3       29.36       29.00      0.68 o 
   2   4   3       33.03       29.83      2.43 o 
   3   4   3        9.95       10.77      0.93 o 
   4   4   3       83.70       90.94      5.93 o 
   5   4   3        4.44        1.71      1.49 o 
   6   4   3       20.32       22.75      1.95 o 
  -4   5   3        9.01       10.93      1.54 o 
  -3   5   3        3.14        4.54      0.87 o 
  -2   5   3      251.74      263.22     14.02 o 
  -1   5   3      178.35      196.59      4.35 o 
   0   5   3        6.82        6.45      0.75 o 
   1   5   3       33.84       30.80      5.08 o 
   2   5   3       57.96       57.93      4.82 o 
   3   5   3       47.45       47.13      2.01 o 
   4   5   3       62.56       72.41      3.73 o 
   0   6   3        7.32        5.87      1.59 o 
  -8   0   4        4.70        3.65      0.91 o 
  -7   0   4       36.96       35.47      7.11 o 
  -6   0   4       31.49       35.34      1.84 o 
  -5   0   4       19.51       18.81      1.28 o 
  -4   0   4      476.25      538.59      9.01 o 
  -3   0   4      784.55      725.02     16.90 o 
  -2   0   4       45.27       48.90      0.59 o 
  -1   0   4       11.74       12.70      3.59 o 
   0   0   4     1783.09     1681.20    102.83 o 
   1   0   4     6088.31     6704.90    109.63 o 
   2   0   4      255.86      280.50     11.36 o 
   3   0   4        5.10        6.96      0.34 o 
   4   0   4        4.04        7.33      2.40 o 
   5   0   4        8.80        5.90      2.81 o 
   6   0   4     1033.78     1139.13     19.68 o 
   7   0   4       51.90       51.53      2.37 o 
   8   0   4        1.45        1.58      0.76 o 
  -8   1   4        3.25        2.36      0.65 o 
  -7   1   4      224.27      242.31      4.32 o 
  -6   1   4       26.62       24.62      1.15 o 
  -5   1   4       42.37       41.18      1.81 o 
  -4   1   4      564.16      579.26     16.11 o 
  -3   1   4      279.05      287.22      7.40 o 
  -2   1   4     1161.80     1264.66      9.49 o 
  -1   1   4       88.91       75.79      1.64 o 
   0   1   4     1368.22     1464.10     10.57 o 
   1   1   4     6218.76     5955.46    137.73 o 
   2   1   4      917.70      977.42      9.91 o 
   3   1   4       66.00       73.06      2.31 o 
   4   1   4       30.93       27.03      1.66 o 
   5   1   4      250.19      253.13      7.68 o 
   6   1   4      259.00      280.57     11.47 o 
   7   1   4       51.51       47.52      2.57 o 
   8   1   4       24.25       20.23      2.74 o 
  -7   2   4        7.24        6.72      0.91 o 
  -6   2   4      108.22      112.78      3.26 o 
  -5   2   4       46.09       40.89      1.57 o 
  -4   2   4      164.71      151.71      3.26 o 
  -3   2   4       41.83       35.73      1.47 o 
  -2   2   4      272.79      287.31      5.11 o 
  -1   2   4       10.67        9.40      0.57 o 
   0   2   4      322.10      329.86      7.13 o 
   1   2   4      106.75      114.25      2.41 o 
   2   2   4     1379.91     1623.47     15.24 o 
   3   2   4       84.76       81.13      2.08 o 
   4   2   4       59.77       61.65      2.36 o 
   5   2   4       68.27       69.83      1.28 o 
   6   2   4        4.46        2.96      1.20 o 
   7   2   4       38.37       41.35      2.76 o 
  -7   3   4        1.17        1.36      0.84 o 
  -6   3   4        2.24        2.97      0.82 o 
  -5   3   4       59.55       54.92      2.33 o 
  -4   3   4      338.35      324.34     10.45 o 
  -3   3   4       22.99       22.12      1.42 o 
  -2   3   4      126.90      119.41      3.62 o 
  -1   3   4      223.46      227.81      3.77 o 
   0   3   4       66.31       72.27      0.97 o 
   1   3   4       16.14       12.56      0.51 o 
   2   3   4       63.19       59.64      3.21 o 
   3   3   4       91.91       80.88      4.47 o 
   4   3   4       20.95       22.23      0.89 o 
   5   3   4        4.47        2.66      0.81 o 
   6   3   4        8.63        5.21      0.96 o 
   7   3   4       47.41       54.60      3.51 o 
  -6   4   4        4.12        3.01      0.50 o 
  -5   4   4       11.66       10.86      1.08 o 
  -4   4   4        5.88        9.01      1.13 o 
  -3   4   4       68.36       75.61      2.49 o 
  -2   4   4       20.84       21.02      1.40 o 
  -1   4   4      126.72      132.29      3.60 o 
   0   4   4       66.70       74.96      2.72 o 
   1   4   4        0.07        0.86      0.81 o 
   2   4   4       27.16       27.18      1.69 o 
   3   4   4       44.99       45.45      0.92 o 
   4   4   4       25.52       25.31      3.85 o 
   5   4   4        1.07        2.85      2.78 o 
   6   4   4        0.53        3.31      1.97 o 
  -4   5   4        5.55        6.21      1.77 o 
  -3   5   4        2.08        1.92      0.58 o 
  -2   5   4       58.38       65.14      3.01 o 
  -1   5   4       13.45       12.12      1.40 o 
   0   5   4       17.30       15.21      1.58 o 
   1   5   4        7.42        6.36      2.16 o 
   2   5   4       20.72       21.18      1.42 o 
   3   5   4        6.68        6.46      1.27 o 
   4   5   4       18.03       17.20      1.92 o 
  -8   0   5        2.90        4.51      3.91 o 
  -7   0   5       49.21       44.92      1.88 o 
  -6   0   5      162.15      146.71      3.31 o 
  -5   0   5        3.37        2.62      0.38 o 
  -4   0   5        6.69        6.42      1.93 o 
  -3   0   5      616.98      630.19     25.79 o 
  -2   0   5       39.17       34.06      1.75 o 
   0   0   5      159.84      136.51      1.74 o 
   1   0   5      430.26      436.31     10.02 o 
   2   0   5       16.74       18.82      0.32 o 
   3   0   5        5.07        4.75      0.31 o 
   4   0   5       62.42       65.78      4.43 o 
   5   0   5       10.33        8.36      1.33 o 
   6   0   5      127.69      138.94      4.80 o 
   7   0   5       25.07       25.97      1.48 o 
   8   0   5       14.90       13.06      4.23 o 
  -8   1   5        9.87       11.09      1.43 o 
  -7   1   5       85.51       86.27      5.30 o 
  -6   1   5       47.13       44.27      0.77 o 
  -5   1   5       48.21       44.88      1.44 o 
  -4   1   5       45.19       47.28      1.13 o 
  -3   1   5      317.71      335.54      6.29 o 
  -2   1   5       81.05       79.56      0.60 o 
  -1   1   5      708.17      653.24      9.67 o 
   0   1   5      550.00      506.81      7.54 o 
   1   1   5       57.34       51.68      0.69 o 
   2   1   5      450.75      499.99      8.10 o 
   3   1   5       53.94       55.47      2.30 o 
   4   1   5       28.18       28.01      1.16 o 
   5   1   5       11.48       10.11      0.99 o 
   6   1   5      100.09      101.13      2.14 o 
   7   1   5        1.32        2.37      0.55 o 
  -7   2   5       11.48       14.31      1.90 o 
  -6   2   5      120.87      119.28      3.77 o 
  -5   2   5       11.63       12.23      0.55 o 
  -4   2   5       44.49       44.87      2.00 o 
  -3   2   5       16.21       12.52      0.60 o 
  -2   2   5      397.28      441.46      8.09 o 
  -1   2   5      356.38      373.14      8.05 o 
   0   2   5       14.85       13.98      0.85 o 
   1   2   5      187.00      197.87      6.02 o 
   2   2   5      205.31      234.08      5.61 o 
   3   2   5       35.72       35.23      1.45 o 
   4   2   5       26.89       24.38      1.43 o 
   5   2   5       48.16       49.94      2.33 o 
   6   2   5      141.54      143.50     11.42 o 
   7   2   5       67.39       71.82      3.81 o 
  -7   3   5        1.52        2.38      0.51 o 
  -6   3   5      113.38      121.65      4.43 o 
  -5   3   5       37.18       32.47      1.15 o 
  -4   3   5       72.76       67.57      2.22 o 
  -3   3   5      334.46      339.93      9.09 o 
  -2   3   5      283.74      287.81      7.94 o 
  -1   3   5       34.11       31.57      0.89 o 
   0   3   5       30.10       29.05      0.55 o 
   1   3   5       16.25       15.55      0.94 o 
   2   3   5       54.31       61.35      3.25 o 
   3   3   5       16.83       12.85      0.91 o 
   4   3   5       40.94       35.53      1.64 o 
   5   3   5        9.26        7.60      0.89 o 
   6   3   5       18.46       22.63      2.98 o 
  -6   4   5       54.75       53.03      2.78 o 
  -5   4   5        3.38        3.36      1.07 o 
  -4   4   5        8.88        8.19      1.00 o 
  -3   4   5      123.78      132.17      6.60 o 
  -2   4   5       71.25       69.72      3.27 o 
  -1   4   5       89.95       93.72      3.09 o 
   0   4   5      103.26      105.77      3.75 o 
   1   4   5       86.02       83.45      5.47 o 
   2   4   5        2.42        2.61      0.54 o 
   3   4   5      114.05      116.08      5.36 o 
   4   4   5       12.57       10.87      3.01 o 
   5   4   5       51.95       55.54      7.24 o 
  -4   5   5       11.04        9.06      1.42 o 
  -3   5   5       16.87       18.20      0.96 o 
  -2   5   5       27.32       30.07      3.12 o 
  -1   5   5      134.57      137.41      9.73 o 
   0   5   5       69.63       66.07      4.88 o 
   1   5   5       10.73        7.44      1.18 o 
   2   5   5       75.20       72.35      3.24 o 
   3   5   5       35.71       34.59      2.47 o 
   4   5   5       11.04       15.74      1.58 o 
  -8   0   6        2.70        1.75      0.86 o 
  -7   0   6       23.37       21.14      2.44 o 
  -6   0   6        4.71        4.33      0.56 o 
  -5   0   6        2.07        2.10      1.19 o 
  -4   0   6       12.59       14.57      1.31 o 
  -3   0   6      215.05      218.00      5.22 o 
  -2   0   6      206.59      214.57      2.10 o 
  -1   0   6        0.67        0.08      0.25 o 
   0   0   6      186.71      140.81      2.57 o 
   1   0   6     2059.04     1876.32    159.91 o 
   2   0   6     1785.54     1984.26     49.90 o 
   3   0   6      205.31      216.61      3.09 o 
   4   0   6       51.42       47.26      3.04 o 
   5   0   6       69.47       65.76      1.77 o 
   6   0   6       46.41       48.28      1.41 o 
   7   0   6        0.80        1.38      1.01 o 
  -8   1   6        0.33        1.32      0.33 o 
  -7   1   6       69.29       72.15      2.49 o 
  -6   1   6       57.49       54.95      0.85 o 
  -5   1   6       17.47       16.09      0.48 o 
  -4   1   6      106.78      110.35      1.98 o 
  -3   1   6      163.54      166.31      2.05 o 
  -2   1   6      207.53      195.11      4.75 o 
  -1   1   6      144.80      133.42      3.23 o 
   0   1   6      252.60      236.73      2.71 o 
   1   1   6       42.42       42.28      0.96 o 
   2   1   6      784.20      838.67     15.45 o 
   3   1   6      169.19      155.99      5.89 o 
   4   1   6        4.14        2.55      0.64 o 
   5   1   6        5.75        4.42      0.74 o 
   6   1   6       24.63       29.64      1.74 o 
   7   1   6       52.58       52.04      2.60 o 
  -7   2   6        5.85        8.32      1.15 o 
  -6   2   6       78.96       85.92      1.98 o 
  -5   2   6       54.52       52.11      0.97 o 
  -4   2   6       44.21       49.09      1.21 o 
  -3   2   6       35.62       34.22      0.44 o 
  -2   2   6      661.07      708.06     33.44 o 
  -1   2   6      170.85      156.44      5.72 o 
   0   2   6      405.25      370.08     12.62 o 
   1   2   6      272.26      255.00     12.08 o 
   2   2   6     1202.86     1251.09     16.48 o 
   3   2   6      174.85      173.34      3.73 o 
   4   2   6        9.26        7.20      1.16 o 
   5   2   6       27.11       25.04      1.22 o 
   6   2   6       18.07       13.41      1.39 o 
   7   2   6       81.36       82.08      4.95 o 
  -7   3   6      107.95      102.15      5.33 o 
  -6   3   6      343.94      344.25     37.20 o 
  -5   3   6       82.65       78.38      2.15 o 
  -4   3   6       30.66       31.54      1.67 o 
  -3   3   6      522.27      539.15     18.79 o 
  -2   3   6       42.29       39.24      2.06 o 
  -1   3   6       77.05       81.46      2.42 o 
   0   3   6       16.43       15.34      0.62 o 
   1   3   6       43.85       51.12      2.70 o 
   2   3   6      222.03      258.36     12.35 o 
   3   3   6      183.09      165.41      8.23 o 
   4   3   6      111.04      119.80      4.36 o 
   5   3   6       40.98       41.43      2.42 o 
   6   3   6       45.05       50.09      2.23 o 
  -6   4   6       37.97       42.87      2.27 o 
  -5   4   6       97.25      102.61      2.80 o 
  -4   4   6       33.21       29.24      2.95 o 
  -3   4   6      334.71      385.93     22.45 o 
  -2   4   6      227.26      226.14      8.67 o 
  -1   4   6      327.11      362.54     17.86 o 
   0   4   6      192.21      206.29      7.72 o 
   1   4   6       56.38       55.73      3.27 o 
   2   4   6       68.21       73.83      3.73 o 
   3   4   6       51.12       46.18      5.62 o 
   4   4   6       41.10       42.95      8.00 o 
   5   4   6       17.57       17.77      2.66 o 
  -4   5   6       36.96       39.66      5.34 o 
  -3   5   6        9.93        7.63      1.16 o 
  -2   5   6       33.89       30.36      2.42 o 
  -1   5   6      154.50      162.27      7.24 o 
   0   5   6       16.43       16.10      1.63 o 
   1   5   6       35.31       35.38      3.06 o 
   2   5   6       36.47       30.79      3.56 o 
   3   5   6        6.58       10.73      1.63 o 
   4   5   6       26.43       37.83      4.89 o 
  -8   0   7       12.71       13.92      1.00 o 
  -7   0   7       17.85       17.18      2.09 o 
  -6   0   7      351.26      368.88     25.01 o 
  -5   0   7       18.92       20.91      2.08 o 
  -4   0   7      157.38      158.99     11.15 o 
  -3   0   7      339.08      337.68     14.42 o 
  -2   0   7       97.23       83.72      8.22 o 
  -1   0   7       21.04       19.77      1.17 o 
   0   0   7      273.23      223.92      5.22 o 
   1   0   7      231.50      212.03      2.71 o 
   2   0   7      163.56      156.13      4.97 o 
   3   0   7     2095.45     2217.90     44.21 o 
   4   0   7        0.90        1.29      0.45 o 
   5   0   7        1.66        1.99      1.53 o 
   6   0   7      104.97      114.98      5.50 o 
   7   0   7      363.21      347.46     14.76 o 
  -8   1   7       22.31       23.98      1.17 o 
  -7   1   7        7.69        6.89      1.52 o 
  -6   1   7       21.67       18.14      1.18 o 
  -5   1   7       64.91       65.45      3.49 o 
  -4   1   7       41.10       38.05      0.59 o 
  -3   1   7      335.51      331.14      5.76 o 
  -2   1   7     1067.20     1212.47     36.98 o 
  -1   1   7       80.75       75.52      0.72 o 
   0   1   7      244.63      242.95      2.31 o 
   1   1   7      120.62      116.98      2.21 o 
   2   1   7      632.68      638.31      8.58 o 
   3   1   7       96.21       99.00      2.07 o 
   4   1   7        1.39        1.36      0.77 o 
   5   1   7        8.45        6.84      0.77 o 
   6   1   7       30.42       29.74      1.89 o 
   7   1   7      128.42      135.45      3.79 o 
  -7   2   7       24.67       27.35      1.25 o 
  -6   2   7      105.71      104.50      2.34 o 
  -5   2   7       26.36       24.50      0.98 o 
  -4   2   7       79.24       66.31      4.44 o 
  -3   2   7      107.60       98.44      1.87 o 
  -2   2   7      204.40      209.72      6.99 o 
  -1   2   7      291.42      308.12      9.62 o 
   0   2   7       72.24       68.60      1.57 o 
   1   2   7      700.03      704.92     17.46 o 
   2   2   7      883.97      964.01     21.87 o 
   3   2   7       40.27       41.80      1.70 o 
   4   2   7        7.97        7.24      0.68 o 
   5   2   7        1.65        3.15      1.63 o 
   6   2   7        0.52        0.99      0.45 o 
   7   2   7        5.78        4.35      1.93 o 
  -7   3   7       91.62      106.30      6.19 o 
  -6   3   7       41.92       35.26      1.55 o 
  -5   3   7        3.07        2.91      1.02 o 
  -4   3   7       31.55       33.54      2.04 o 
  -3   3   7      265.22      264.62     10.99 o 
  -2   3   7       63.15       64.55      2.37 o 
  -1   3   7       18.76       15.98      0.69 o 
   0   3   7       42.32       37.56      1.70 o 
   1   3   7      160.40      152.61      6.79 o 
   2   3   7      170.24      170.54      5.90 o 
   3   3   7       91.58       99.92      7.17 o 
   4   3   7       40.80       39.96      2.14 o 
   5   3   7       19.41       15.23      1.93 o 
   6   3   7        0.78        1.16      0.64 o 
  -6   4   7       41.62       35.60      2.04 o 
  -5   4   7        1.88        2.67      1.33 o 
  -4   4   7       51.68       52.31      3.82 o 
  -3   4   7      250.02      251.96     13.62 o 
  -2   4   7      110.45      112.06      3.89 o 
  -1   4   7      469.67      513.48     24.65 o 
   0   4   7      125.10      124.09      4.94 o 
   1   4   7        1.08        2.19      1.18 o 
   2   4   7       23.90       20.36      3.23 o 
   3   4   7       60.29       62.52      2.51 o 
   4   4   7       12.71       16.06      1.71 o 
   5   4   7       19.43       17.63      2.15 o 
  -4   5   7        1.15        3.63      2.14 o 
  -3   5   7        1.67        1.89      1.46 o 
  -2   5   7      134.19      137.24      9.67 o 
  -1   5   7      142.19      152.35      9.03 o 
   0   5   7       47.28       47.52      5.20 o 
   1   5   7       14.93       10.44      2.35 o 
   2   5   7        4.74        9.93      3.64 o 
   3   5   7        7.26        5.71      1.34 o 
  -8   0   8        0.02        2.16      0.95 o 
  -7   0   8       72.86       65.95      2.82 o 
  -6   0   8       44.24       46.80      7.48 o 
  -5   0   8        2.41        1.41      0.59 o 
  -4   0   8        3.45        0.95      0.27 o 
  -3   0   8       16.88       16.57      1.18 o 
  -2   0   8      165.94      166.74      2.40 o 
  -1   0   8       86.39       84.21      1.97 o 
   0   0   8     1796.68     1654.11     17.75 o 
   1   0   8       37.93       43.06      0.90 o 
   2   0   8      243.79      231.60      6.78 o 
   3   0   8        4.52        4.63      0.31 o 
   4   0   8      151.99      163.00      4.13 o 
   5   0   8        0.39        0.75      1.08 o 
   6   0   8       50.61       50.85      4.78 o 
   7   0   8       70.50       68.42      5.29 o 
  -8   1   8        2.47        2.47      0.40 o 
  -7   1   8        7.70        6.76      1.05 o 
  -6   1   8      155.49      140.28      5.45 o 
  -5   1   8      335.02      338.62      6.94 o 
  -4   1   8      110.07      102.55      1.75 o 
  -3   1   8       26.27       23.90      0.45 o 
  -2   1   8      525.87      475.33      9.69 o 
  -1   1   8      929.76     1002.64     20.18 o 
   0   1   8      183.69      201.56      4.45 o 
   1   1   8       17.27       13.11      1.16 o 
   2   1   8      860.24      959.94      5.79 o 
   3   1   8      415.21      445.18      7.06 o 
   4   1   8       23.74       20.25      1.14 o 
   5   1   8       11.55       13.07      0.94 o 
   6   1   8        9.73       11.43      0.91 o 
   7   1   8      171.38      185.88      4.76 o 
  -7   2   8       28.52       32.26      2.39 o 
  -6   2   8        3.16        2.52      0.94 o 
  -5   2   8      492.56      467.27     18.04 o 
  -4   2   8       94.58       84.92      1.66 o 
  -3   2   8      110.77      100.87      1.34 o 
  -2   2   8      277.77      267.55      5.03 o 
  -1   2   8      326.12      328.56      7.70 o 
   0   2   8      130.53      115.76      2.31 o 
   1   2   8       25.50       24.26      1.57 o 
   2   2   8      211.90      236.42      7.68 o 
   3   2   8      169.56      168.95      6.06 o 
   4   2   8        9.06        7.35      0.71 o 
   5   2   8       38.38       37.73      3.20 o 
   6   2   8        6.58        5.03      1.44 o 
   7   2   8       14.27       12.99      3.83 o 
  -7   3   8       23.00       29.01      2.03 o 
  -6   3   8       12.44       12.15      1.59 o 
  -5   3   8       32.36       32.70      1.58 o 
  -4   3   8       11.44       11.96      0.81 o 
  -3   3   8      212.13      216.54      7.76 o 
  -2   3   8       15.92       16.09      1.03 o 
  -1   3   8        1.90        1.48      0.52 o 
   0   3   8      155.13      145.47      2.19 o 
   1   3   8       84.48       88.87      1.85 o 
   2   3   8       65.21       68.82      1.57 o 
   3   3   8       18.32       18.78      1.16 o 
   4   3   8       68.51       62.64      4.73 o 
   5   3   8       12.30       14.51      2.26 o 
   6   3   8       22.99       20.76      1.50 o 
  -6   4   8        4.45        4.12      0.64 o 
  -5   4   8       12.27        8.95      1.34 o 
  -4   4   8        0.29        2.84      0.99 o 
  -3   4   8       11.07       11.96      1.44 o 
  -2   4   8       39.54       39.25      4.55 o 
  -1   4   8       26.47       27.58      2.68 o 
   0   4   8      106.19       97.68      5.36 o 
   1   4   8        8.04        8.71      1.55 o 
   2   4   8        4.37        6.18      2.13 o 
   3   4   8       14.63       13.01      1.44 o 
   4   4   8        1.22        3.40      2.12 o 
   5   4   8        5.52        2.71      0.78 o 
  -4   5   8       11.88       11.67      1.06 o 
  -3   5   8        7.36        7.92      1.22 o 
  -2   5   8       26.85       26.71      2.98 o 
  -1   5   8       10.25        9.17      0.93 o 
   0   5   8       18.64       22.55      1.25 o 
   1   5   8       50.21       45.47      3.77 o 
   2   5   8        4.76        8.76      2.95 o 
   3   5   8       23.82       21.87      4.55 o 
  -8   0   9        2.54        1.79      1.85 o 
  -7   0   9        1.37        0.96      0.41 o 
  -6   0   9      195.59      191.17      4.88 o 
  -5   0   9        1.03        0.96      0.27 o 
  -4   0   9       61.94       60.44      2.96 o 
  -3   0   9       33.41       38.34      0.83 o 
  -2   0   9      219.34      232.58     17.04 o 
  -1   0   9      130.68      124.16      2.75 o 
   0   0   9      835.77      769.96      8.38 o 
   1   0   9       22.51       26.21      1.25 o 
   2   0   9       34.39       30.78      0.70 o 
   3   0   9      479.34      538.87     14.98 o 
   4   0   9       53.06       49.71      2.31 o 
   5   0   9       28.62       30.54      1.70 o 
   6   0   9        0.00        0.38      0.47 o 
   7   0   9        4.64        2.24      0.62 o 
  -8   1   9        3.17        3.72      0.89 o 
  -7   1   9       11.05       11.03      0.74 o 
  -6   1   9       32.03       28.02      1.48 o 
  -5   1   9      170.67      163.65      7.44 o 
  -4   1   9       47.02       43.07      1.88 o 
  -3   1   9      121.50      126.61      2.94 o 
  -2   1   9      200.01      190.82      5.36 o 
  -1   1   9     1145.21     1241.95     37.66 o 
   0   1   9      148.71      144.90      2.24 o 
   1   1   9      356.36      339.78     15.28 o 
   2   1   9      481.09      508.37      9.59 o 
   3   1   9       97.49       96.61      2.15 o 
   4   1   9        5.56        3.82      0.65 o 
   5   1   9       67.29       67.35      1.34 o 
   6   1   9       37.22       35.08      3.22 o 
   7   1   9       19.87       20.75      2.61 o 
  -7   2   9        1.77        1.78      0.54 o 
  -6   2   9       29.36       33.10      1.62 o 
  -5   2   9      385.35      372.97     23.82 o 
  -4   2   9       35.70       35.72      1.15 o 
  -3   2   9        6.03        4.38      0.44 o 
  -2   2   9      183.27      207.90      6.31 o 
  -1   2   9       25.16       30.12      0.48 o 
   0   2   9       57.07       57.00      0.95 o 
   1   2   9      251.33      248.68      5.64 o 
   2   2   9       21.83       16.88      1.95 o 
   3   2   9       53.44       56.28      4.43 o 
   4   2   9        3.53        2.91      0.45 o 
   5   2   9      104.79      100.00      3.51 o 
   6   2   9        1.46        0.88      1.09 o 
   7   2   9        9.69        8.12      0.91 o 
  -6   3   9       27.40       21.92      1.17 o 
  -5   3   9       61.35       56.10      3.39 o 
  -4   3   9      120.72      114.56      1.82 o 
  -3   3   9       34.58       34.18      1.08 o 
  -2   3   9      100.70      105.89      2.21 o 
  -1   3   9      184.47      179.13      7.64 o 
   0   3   9      244.61      221.89      7.37 o 
   1   3   9      270.19      290.43     11.63 o 
   2   3   9       31.41       29.74      0.95 o 
   3   3   9      157.52      169.00      5.94 o 
   4   3   9      148.78      142.72      3.83 o 
   5   3   9        5.42        2.52      0.96 o 
   6   3   9       13.53       15.40      5.57 o 
  -5   4   9       48.83       52.91      2.54 o 
  -4   4   9       16.25       12.71      1.20 o 
  -3   4   9       30.36       29.01      2.58 o 
  -2   4   9      221.19      232.36      7.74 o 
  -1   4   9       44.10       45.93      3.78 o 
   0   4   9      267.93      267.97     17.69 o 
   1   4   9       20.51       22.44      1.72 o 
   2   4   9        5.61       11.33      3.68 o 
   3   4   9      103.67      106.53      8.37 o 
   4   4   9       73.38       71.48      6.61 o 
   5   4   9       60.47       64.55     14.55 o 
  -4   5   9       18.90       18.38      1.80 o 
  -3   5   9       28.69       30.46      3.29 o 
  -2   5   9      195.21      193.42      8.94 o 
  -1   5   9      142.42      160.18      6.62 o 
   0   5   9       17.34       18.46      1.60 o 
   1   5   9       42.65       36.04      3.02 o 
   2   5   9        0.83        3.52      1.86 o 
   3   5   9       20.55       14.16      1.77 o 
  -8   0  10        4.34        3.33      0.62 o 
  -7   0  10        8.95        6.14      1.29 o 
  -6   0  10        8.43        9.62      0.77 o 
  -5   0  10       59.07       57.91      4.58 o 
  -4   0  10       32.68       29.79      1.84 o 
  -3   0  10       11.39        9.99      1.56 o 
  -2   0  10       12.33       12.27      1.49 o 
  -1   0  10        0.12        0.71      0.41 o 
   0   0  10       33.81       34.44      1.66 o 
   1   0  10        9.13        9.05      1.78 o 
   2   0  10       34.56       41.22      0.86 o 
   3   0  10       29.37       31.99      1.08 o 
   4   0  10       14.41       14.80      0.79 o 
   5   0  10        0.01        1.08      0.43 o 
   6   0  10        5.87        7.48      1.21 o 
   7   0  10       50.97       56.97      3.85 o 
  -7   1  10        6.00        4.55      1.05 o 
  -6   1  10      102.12       99.20      3.77 o 
  -5   1  10      442.89      438.21     16.14 o 
  -4   1  10       62.99       60.46      1.15 o 
  -3   1  10      192.84      206.25      3.38 o 
  -2   1  10      147.38      133.80     14.13 o 
  -1   1  10        7.58        6.94      0.31 o 
   0   1  10      167.85      151.77      7.39 o 
   1   1  10      198.84      191.87      6.04 o 
   2   1  10      228.13      221.50      7.69 o 
   3   1  10      297.35      315.30      5.49 o 
   4   1  10      247.74      248.10      7.30 o 
   5   1  10        6.58        6.82      0.63 o 
   6   1  10        6.66        7.35      0.70 o 
   7   1  10       20.53       22.32      1.56 o 
  -7   2  10        1.92        1.13      0.37 o 
  -6   2  10       31.17       30.24      1.81 o 
  -5   2  10      263.25      239.40      7.40 o 
  -4   2  10       70.13       60.65      1.07 o 
  -3   2  10       48.45       45.29      1.80 o 
  -2   2  10      123.72      130.66      1.70 o 
  -1   2  10      364.32      367.92      6.50 o 
   0   2  10       14.57       15.84      0.59 o 
   1   2  10        3.88        5.08      1.36 o 
   2   2  10       54.38       54.89      1.96 o 
   3   2  10       72.83       78.73      3.54 o 
   4   2  10        5.55        4.04      1.02 o 
   5   2  10       12.78       13.28      1.54 o 
   6   2  10        3.01        3.00      0.72 o 
  -6   3  10      112.18      118.85      3.16 o 
  -5   3  10       41.07       41.86      2.77 o 
  -4   3  10       18.65       16.48      1.07 o 
  -3   3  10       39.00       38.62      1.77 o 
  -2   3  10       61.83       57.41      3.87 o 
  -1   3  10       64.11       60.55      3.87 o 
   0   3  10      771.27      755.63     23.26 o 
   1   3  10       81.15       70.57      4.07 o 
   2   3  10       94.82       90.14      4.41 o 
   3   3  10      347.98      321.45      7.19 o 
   4   3  10      120.47      118.83      3.24 o 
   5   3  10        1.27        1.25      0.81 o 
   6   3  10        8.42        3.26      1.14 o 
  -5   4  10       23.55       26.89      3.37 o 
  -4   4  10      154.94      147.64      5.03 o 
  -3   4  10       20.58       21.42      1.77 o 
  -2   4  10      198.00      210.71      7.37 o 
  -1   4  10      196.72      210.28     11.76 o 
   0   4  10      276.39      255.17      8.59 o 
   1   4  10       39.94       36.26      2.44 o 
   2   4  10       70.68       73.02      4.47 o 
   3   4  10       32.77       34.14      1.41 o 
   4   4  10       44.65       44.72      2.91 o 
   5   4  10       18.34       13.47      2.83 o 
  -3   5  10        2.42        2.50      0.59 o 
  -2   5  10       84.05       83.73      4.13 o 
  -1   5  10       68.04       70.68      2.67 o 
   0   5  10        2.72        2.43      0.54 o 
   1   5  10       24.94       25.00      1.17 o 
   2   5  10       15.17       15.53      2.72 o 
   3   5  10       14.64       11.58      2.90 o 
  -7   0  11       21.06       26.51      3.31 o 
  -6   0  11        1.46        1.53      0.57 o 
  -5   0  11        0.90        1.38      0.51 o 
  -4   0  11       45.32       41.07      2.49 o 
  -3   0  11       22.68       19.61      1.04 o 
  -2   0  11       65.73       69.49      1.96 o 
  -1   0  11       26.69       15.45      2.46 o 
   0   0  11      411.23      445.66     25.20 o 
   1   0  11        0.45        0.88      0.42 o 
   2   0  11        2.09        1.14      0.30 o 
   3   0  11      177.56      205.29      4.88 o 
   4   0  11      120.86      128.22      3.12 o 
   5   0  11        4.12        2.62      1.06 o 
   6   0  11       25.57       22.94      1.31 o 
   7   0  11        5.32        2.78      0.75 o 
  -7   1  11        0.13        1.61      0.36 o 
  -6   1  11       83.55       77.49      3.30 o 
  -5   1  11       51.22       39.65      1.38 o 
  -3   1  11       13.46       12.63      0.72 o 
  -2   1  11        1.28        1.61      0.78 o 
  -1   1  11       71.12       64.88      1.68 o 
   0   1  11       60.86       74.72      1.70 o 
   1   1  11       63.11       66.37      1.35 o 
   2   1  11        7.78        6.26      1.36 o 
   3   1  11        9.79        9.48      0.80 o 
   4   1  11      198.47      203.75      3.16 o 
   5   1  11       14.57       11.33      1.91 o 
   6   1  11        9.76        6.83      0.68 o 
   7   1  11       19.46       16.96      1.97 o 
  -7   2  11        6.58        5.70      0.75 o 
  -6   2  11        2.98        3.73      0.54 o 
  -5   2  11       53.51       41.19      1.74 o 
  -4   2  11      110.37       93.37      1.78 o 
  -3   2  11       15.09       10.02      0.48 o 
  -2   2  11      109.12      107.85      9.29 o 
  -1   2  11      131.66      119.61      2.41 o 
   0   2  11       85.39       76.26      2.17 o 
   1   2  11       78.01       82.71      1.01 o 
   2   2  11       55.66       57.89      3.60 o 
   3   2  11      133.29      142.76      2.82 o 
   4   2  11       23.93       21.98      3.15 o 
   5   2  11        1.87        1.80      1.01 o 
   6   2  11        1.89        0.60      1.21 o 
  -6   3  11       74.22       76.58      4.09 o 
  -5   3  11       29.18       28.97      2.39 o 
  -4   3  11      105.61       99.15      2.10 o 
  -3   3  11       27.25       31.12      1.46 o 
  -2   3  11       37.88       43.55      1.49 o 
  -1   3  11      333.55      310.49     19.61 o 
   0   3  11      320.31      283.12      7.13 o 
   1   3  11       32.30       28.34      3.81 o 
   2   3  11       67.74       66.78      2.27 o 
   3   3  11       64.10       62.79      1.45 o 
   4   3  11       20.10       14.38      1.69 o 
   5   3  11        1.88        1.36      0.61 o 
   6   3  11        3.40        2.33      1.06 o 
  -5   4  11        0.73        2.50      0.52 o 
  -4   4  11       13.78       10.73      1.31 o 
  -3   4  11        9.90       11.15      1.25 o 
  -2   4  11       88.13       93.19      3.48 o 
  -1   4  11       14.66       14.68      2.28 o 
   0   4  11       59.64       48.58      4.28 o 
   1   4  11       12.47       12.25      1.18 o 
   2   4  11        6.41        3.98      0.73 o 
   3   4  11       58.47       59.12      8.42 o 
   4   4  11       54.41       48.98      3.14 o 
  -3   5  11       37.71       39.47      2.77 o 
  -2   5  11       16.92       15.18      1.06 o 
  -1   5  11       11.20       13.18      2.01 o 
   0   5  11       20.15       20.99      1.03 o 
   1   5  11       26.25       25.97      1.59 o 
   2   5  11        8.72       10.38      2.74 o 
  -7   0  12       11.42        8.53      1.28 o 
  -6   0  12        0.45        0.80      0.36 o 
  -5   0  12        1.98        1.05      0.41 o 
  -4   0  12      512.24      484.34     10.85 o 
  -3   0  12      913.49      937.83     10.10 o 
  -2   0  12       16.03       13.76      1.58 o 
  -1   0  12       18.70       16.11      3.39 o 
   0   0  12      830.63      998.23     32.60 o 
   1   0  12      255.28      311.11      4.91 o 
   2   0  12       10.48        8.85      1.81 o 
   3   0  12        0.50        1.06      0.32 o 
   4   0  12        6.80        5.59      0.62 o 
   5   0  12        2.79        2.46      0.73 o 
   6   0  12       70.76       67.09      5.91 o 
   7   0  12       17.39       15.86      1.57 o 
  -7   1  12        8.59       10.29      1.05 o 
  -6   1  12        7.92        6.74      0.90 o 
  -5   1  12       13.21        7.85      0.51 o 
  -4   1  12      975.51      965.46     30.84 o 
  -3   1  12       24.28       22.08      1.03 o 
  -2   1  12       72.63       66.67      7.21 o 
  -1   1  12      500.14      588.93     14.71 o 
   0   1  12       80.95       92.04      1.60 o 
   1   1  12      466.73      473.63      5.44 o 
   2   1  12       69.35       66.25      2.08 o 
   3   1  12       11.20        7.42      1.99 o 
   4   1  12      220.36      244.00      3.79 o 
   5   1  12        3.70        3.43      0.61 o 
   6   1  12       25.98       24.68      3.42 o 
  -7   2  12        5.74        6.29      1.09 o 
  -6   2  12        8.96        9.01      0.73 o 
  -5   2  12      243.46      219.73      5.62 o 
  -4   2  12       22.36       21.29      0.87 o 
  -3   2  12       57.01       47.23      5.22 o 
  -2   2  12       45.00       48.09      2.74 o 
  -1   2  12      220.84      219.55      6.67 o 
   0   2  12       31.89       35.23      2.41 o 
   1   2  12      198.72      211.61      4.13 o 
   2   2  12      325.46      345.40      9.41 o 
   3   2  12      126.15      139.38      3.13 o 
   4   2  12        6.10        6.80      0.71 o 
   5   2  12       76.60       75.69      1.93 o 
   6   2  12       12.51       10.47      2.37 o 
  -6   3  12        5.04        4.67      0.72 o 
  -5   3  12        6.50        4.17      1.05 o 
  -4   3  12       32.84       29.03      1.62 o 
  -3   3  12        5.83        3.04      1.29 o 
  -2   3  12       51.06       50.80      1.35 o 
  -1   3  12       46.72       41.10      1.46 o 
   0   3  12       31.39       26.26      2.43 o 
   1   3  12      267.63      258.71      5.80 o 
   2   3  12        2.89        2.41      0.85 o 
   3   3  12       17.02       15.75      1.28 o 
   4   3  12        7.16        4.68      1.25 o 
   5   3  12        0.14        1.32      1.34 o 
  -5   4  12        0.76        2.38      0.63 o 
  -4   4  12        5.83        5.32      0.88 o 
  -3   4  12      108.20      116.51      8.97 o 
  -2   4  12       79.62       86.66      4.48 o 
  -1   4  12       30.79       34.39      4.48 o 
   0   4  12       95.73      101.08      5.55 o 
   1   4  12        8.78        7.41      1.53 o 
   2   4  12        2.29        1.54      0.74 o 
   3   4  12        1.73        3.75      4.90 o 
   4   4  12       10.46        4.80      2.70 o 
  -3   5  12       16.73       15.83      1.64 o 
  -2   5  12       22.87       24.66      1.51 o 
  -1   5  12       38.34       39.56      5.07 o 
   0   5  12        2.48        3.00      1.26 o 
   1   5  12        9.82        9.96      1.63 o 
   2   5  12       19.76       15.38      2.81 o 
  -7   0  13       15.39       14.71      2.42 o 
  -6   0  13       61.37       62.11      8.10 o 
  -5   0  13      297.27      281.40      6.11 o 
  -4   0  13      465.51      477.84     10.45 o 
  -3   0  13       19.42       22.89      2.91 o 
  -2   0  13      135.72      136.65      2.05 o 
  -1   0  13        1.87        6.95      4.67 o 
   0   0  13       89.28       85.98      8.37 o 
   1   0  13      101.56       91.78      1.45 o 
   2   0  13      145.48      146.95      7.85 o 
   3   0  13      161.40      171.24      3.95 o 
   4   0  13      186.53      200.85     19.41 o 
   5   0  13       19.33       15.50      2.68 o 
   6   0  13        0.03        1.50      0.58 o 
  -7   1  13        3.81        3.64      1.01 o 
  -6   1  13        7.81        6.70      0.62 o 
  -5   1  13       41.77       39.16      1.19 o 
  -4   1  13      636.65      615.95     14.02 o 
  -3   1  13       46.42       46.54      2.25 o 
  -2   1  13       20.37       17.90      1.81 o 
  -1   1  13       62.62       69.17      1.59 o 
   0   1  13      241.28      231.99      4.61 o 
   1   1  13       40.08       40.64      3.00 o 
   2   1  13       19.02       18.66      1.35 o 
   3   1  13       56.54       51.18      1.87 o 
   4   1  13        7.02        4.30      0.43 o 
   5   1  13       15.02       12.72      1.44 o 
   6   1  13       44.77       46.06      3.09 o 
  -7   2  13        0.18        0.81      0.38 o 
  -6   2  13       10.53        8.89      0.73 o 
  -5   2  13       63.48       58.14      2.13 o 
  -4   2  13        3.66        2.16      0.37 o 
  -3   2  13       34.92       37.53      1.21 o 
  -2   2  13       40.23       46.66      2.40 o 
  -1   2  13       51.87       49.61      1.37 o 
   0   2  13       58.44       58.92      2.01 o 
   1   2  13      656.02      693.05     16.37 o 
   2   2  13      128.20      127.59      3.54 o 
   3   2  13       52.59       57.93      3.32 o 
   4   2  13       33.77       29.62      1.33 o 
   5   2  13       56.46       55.05      2.17 o 
   6   2  13       23.53       19.33      4.98 o 
  -6   3  13        0.21        0.64      0.57 o 
  -5   3  13       16.25       15.81      1.57 o 
  -4   3  13        5.48        4.66      0.62 o 
  -3   3  13       63.87       58.77      1.92 o 
  -2   3  13        2.79        2.83      0.35 o 
  -1   3  13       13.29        9.49      0.99 o 
   0   3  13      192.13      173.02     10.18 o 
   1   3  13      404.61      425.56      9.73 o 
   2   3  13       38.30       41.83      2.34 o 
   3   3  13       33.16       28.99      2.44 o 
   4   3  13       28.56       24.62      3.17 o 
   5   3  13       16.46       13.00      2.01 o 
  -5   4  13       23.65       27.42      3.27 o 
  -4   4  13       19.80       17.90      2.97 o 
  -3   4  13       12.70        9.98      1.15 o 
  -2   4  13       16.08       14.92      1.58 o 
  -1   4  13       37.83       39.74      3.97 o 
   0   4  13        9.24        5.79      1.89 o 
   1   4  13       93.19       95.18      6.48 o 
   2   4  13       17.34       16.84      2.22 o 
   3   4  13       50.13       47.90      2.01 o 
   4   4  13      135.07      133.75      8.54 o 
  -2   5  13       41.37       47.82      2.97 o 
  -1   5  13       80.53       90.09      4.37 o 
   0   5  13       21.89       18.69      3.02 o 
   1   5  13        5.85        8.91      2.58 o 
   2   5  13        8.86        8.21      1.98 o 
  -7   0  14        5.88        7.98      1.66 o 
  -6   0  14        0.26        1.11      0.36 o 
  -5   0  14      116.05      111.79      3.44 o 
  -4   0  14      193.47      202.42      4.19 o 
  -3   0  14      108.99      114.52      3.84 o 
  -2   0  14      121.77      120.67      2.86 o 
  -1   0  14       41.90       37.96      4.31 o 
   0   0  14        0.43        0.87      0.22 o 
   1   0  14       80.63       78.64      2.95 o 
   2   0  14        0.00        0.64      0.27 o 
   3   0  14       43.66       50.66      3.02 o 
   4   0  14        0.42        0.66      1.03 o 
   5   0  14       10.74        9.09      1.30 o 
   6   0  14        1.92        2.87      0.86 o 
  -7   1  14        1.96        2.01      0.46 o 
  -6   1  14        0.59        0.33      0.30 o 
  -5   1  14        5.61        5.98      0.48 o 
  -4   1  14       80.36       80.12      1.82 o 
  -3   1  14        5.46        2.80      0.54 o 
  -2   1  14       11.04       11.62      1.05 o 
  -1   1  14       56.08       65.10      2.51 o 
   0   1  14       18.65       19.06      1.10 o 
   1   1  14       70.92       72.90      4.08 o 
   2   1  14       35.56       32.14      2.07 o 
   3   1  14       45.02       48.92      2.34 o 
   4   1  14       22.07       24.23      1.58 o 
   5   1  14       42.68       40.91      2.68 o 
   6   1  14        5.05        3.09      1.17 o 
  -7   2  14       18.41       15.72      1.19 o 
  -6   2  14       17.70       20.20      1.55 o 
  -5   2  14       20.79       15.50      1.22 o 
  -4   2  14      199.58      172.53      4.08 o 
  -3   2  14       48.51       42.08      1.74 o 
  -2   2  14       71.90       69.09      4.36 o 
  -1   2  14       10.15        8.57      0.65 o 
   0   2  14        3.86        2.95      0.36 o 
   1   2  14      274.81      300.29      5.17 o 
   2   2  14       24.02       23.88      1.55 o 
   3   2  14        4.36        3.09      0.54 o 
   4   2  14       16.76       17.96      1.48 o 
   5   2  14       72.66       71.79      2.26 o 
   6   2  14        1.79        1.33      0.42 o 
  -6   3  14        1.79        1.97      0.38 o 
  -5   3  14        4.57        3.41      0.75 o 
  -4   3  14        3.82        1.97      0.80 o 
  -3   3  14      338.13      328.40     29.14 o 
  -2   3  14        0.97        1.24      0.75 o 
  -1   3  14       38.69       36.29      1.66 o 
   0   3  14       95.12       85.77      7.14 o 
   1   3  14       79.00       74.41      2.41 o 
   2   3  14       20.50       22.48      1.31 o 
   3   3  14        7.71        7.66      0.98 o 
   4   3  14       47.13       45.24      2.31 o 
   5   3  14        6.82        4.25      0.76 o 
  -4   4  14       84.80       79.17      3.22 o 
  -3   4  14        5.55        7.19      0.97 o 
  -2   4  14       41.86       43.06      6.27 o 
  -1   4  14       15.90       14.63      1.79 o 
   0   4  14       56.37       57.66      3.77 o 
   1   4  14       59.96       57.37      3.63 o 
   2   4  14       69.09       73.69      5.55 o 
   3   4  14        2.79        2.21      2.56 o 
   4   4  14       44.35       36.39      4.37 o 
  -2   5  14       22.25       26.91      5.39 o 
  -1   5  14       74.31       76.32      4.58 o 
   0   5  14       30.62       28.18      2.79 o 
   1   5  14       24.92       21.68      3.20 o 
  -7   0  15       41.47       50.61      2.48 o 
  -6   0  15        1.06        1.44      0.36 o 
  -5   0  15       12.73       10.75      0.80 o 
  -4   0  15       60.36       60.48      3.64 o 
  -3   0  15      137.44      125.35      3.77 o 
  -2   0  15       23.22       30.96      3.81 o 
  -1   0  15        0.86        1.31      0.37 o 
   0   0  15       48.39       59.74      7.45 o 
   1   0  15        0.14        0.48      0.27 o 
   2   0  15       26.60       24.31      3.24 o 
   3   0  15       65.46       73.11      2.27 o 
   4   0  15       19.76       25.12      2.15 o 
   6   0  15        0.41        0.63      0.51 o 
  -7   1  15       13.98       14.02      0.88 o 
  -6   1  15       11.96       10.79      0.69 o 
  -5   1  15       22.13       21.56      1.23 o 
  -4   1  15       64.13       65.82      1.15 o 
  -3   1  15      277.35      253.55      7.13 o 
  -2   1  15      265.39      262.35      6.81 o 
  -1   1  15       82.88       88.49      3.20 o 
   0   1  15       70.97       80.10      2.76 o 
   1   1  15       76.33       89.67      4.37 o 
   2   1  15       14.96       12.76      1.10 o 
   3   1  15       66.35       76.18      3.14 o 
   4   1  15       22.42       25.65      1.68 o 
   5   1  15       28.16       25.26      2.54 o 
   6   1  15        3.24        2.25      0.91 o 
  -6   2  15       13.59       14.49      2.63 o 
  -5   2  15       28.98       29.03      1.91 o 
  -4   2  15       41.69       33.76      1.59 o 
  -3   2  15       64.03       60.64      3.07 o 
  -2   2  15       17.50       15.90      2.09 o 
  -1   2  15       12.22       14.79      1.01 o 
   0   2  15      105.52      100.73      5.54 o 
   1   2  15        0.51        0.65      0.86 o 
   2   2  15      148.40      149.75      5.06 o 
   3   2  15       21.62       22.54      2.27 o 
   4   2  15        0.81        1.10      1.85 o 
   5   2  15       46.34       51.64      4.79 o 
  -6   3  15        3.12        2.59      0.94 o 
  -5   3  15        9.04        8.28      1.10 o 
  -4   3  15       34.65       30.48      3.87 o 
  -3   3  15        1.34        1.85      0.39 o 
  -2   3  15       40.17       39.50      1.44 o 
  -1   3  15        0.15        1.71      0.35 o 
   0   3  15      196.75      197.55     12.01 o 
   1   3  15       92.84       94.14      6.66 o 
   2   3  15       32.22       33.70      1.34 o 
   3   3  15        7.02        5.06      1.13 o 
   4   3  15       14.47       14.30      2.14 o 
   5   3  15        3.83        1.77      0.41 o 
  -4   4  15        0.15        0.88      0.74 o 
  -3   4  15       20.93       18.79      1.47 o 
  -2   4  15        5.24        6.96      1.11 o 
  -1   4  15       42.77       37.03      3.16 o 
   0   4  15      123.84      131.24      8.22 o 
   1   4  15        1.17        1.53      4.55 o 
   2   4  15       35.57       33.13      3.42 o 
   3   4  15       19.52       20.25      1.38 o 
  -1   5  15        1.21        6.44      2.09 o 
   0   5  15        0.60        1.17      0.42 o 
  -7   0  16       90.68      129.92      7.35 o 
  -6   0  16       25.39       27.47      1.67 o 
  -5   0  16        1.29        0.61      0.28 o 
  -4   0  16       15.36       18.67      1.00 o 
  -3   0  16     2775.86     3419.85    218.50 o 
  -2   0  16       20.21       21.45      2.70 o 
  -1   0  16       18.32       18.52      4.35 o 
   0   0  16      165.41      190.66     20.46 o 
   1   0  16       34.18       41.57      2.86 o 
   2   0  16       46.12       44.28      1.62 o 
   3   0  16       54.20       57.10      2.12 o 
   4   0  16       31.42       29.48      1.54 o 
   5   0  16       11.13       10.76      2.29 o 
   6   0  16        2.74        1.85      0.41 o 
  -7   1  16       25.58       26.93      1.43 o 
  -6   1  16       16.37       16.27      0.57 o 
  -5   1  16       32.18       32.47      0.88 o 
  -4   1  16      147.63      145.71      3.26 o 
  -3   1  16       53.34       42.42      2.82 o 
  -2   1  16      229.89      240.90      4.99 o 
  -1   1  16       63.60       81.77      2.58 o 
   0   1  16      104.75      114.48      4.69 o 
   1   1  16        8.24        8.00      0.98 o 
   2   1  16      719.79      767.73     24.61 o 
   3   1  16       99.15      115.88      2.20 o 
   4   1  16       48.20       51.07      1.93 o 
   5   1  16       72.88       73.15      2.35 o 
  -6   2  16       38.60       45.61      2.60 o 
  -5   2  16       13.17       13.41      1.05 o 
  -4   2  16       45.98       39.86      1.79 o 
  -3   2  16        2.01        2.14      0.54 o 
  -2   2  16       27.42       18.47      1.12 o 
  -1   2  16      109.33      112.34      2.12 o 
   0   2  16       66.75       65.39      5.20 o 
   1   2  16      124.69      121.32      2.46 o 
   2   2  16      184.84      195.99      8.93 o 
   3   2  16       14.87       13.75      1.37 o 
   4   2  16       23.07       22.11      2.11 o 
   5   2  16       34.57       36.49      4.02 o 
  -5   3  16        7.97        4.78      0.74 o 
  -4   3  16        3.33        2.51      0.43 o 
  -3   3  16        8.70        8.66      0.98 o 
  -2   3  16       85.74       81.71     19.35 o 
  -1   3  16       22.99       23.02      1.29 o 
   0   3  16        6.42        5.55      1.35 o 
   1   3  16       38.80       38.33      2.32 o 
   2   3  16       84.63       84.87      3.19 o 
   3   3  16       32.91       34.97      1.82 o 
   4   3  16        6.64        3.75      0.64 o 
  -4   4  16        1.96        1.29      0.49 o 
  -3   4  16        1.84        3.15      1.00 o 
  -2   4  16       10.59       11.69      3.13 o 
  -1   4  16       47.95       53.17      4.01 o 
   0   4  16        2.25        5.07      2.38 o 
   1   4  16        7.17        2.71      1.75 o 
   2   4  16        4.11        2.93      1.99 o 
   3   4  16       34.63       31.33      2.20 o 
  -6   0  17       17.83       19.15      2.34 o 
  -5   0  17       18.21       24.38      2.01 o 
  -4   0  17        0.75        1.26      0.34 o 
  -3   0  17        2.08        2.11      0.64 o 
  -2   0  17        0.80        1.68      0.51 o 
  -1   0  17        3.09        3.17      0.49 o 
   0   0  17       62.02       73.90      6.15 o 
   1   0  17      230.94      240.53     29.95 o 
   2   0  17       17.66       17.59      2.62 o 
   3   0  17       40.34       44.58      1.79 o 
   4   0  17       36.70       35.93      3.71 o 
   5   0  17       18.02       15.02      2.91 o 
  -6   1  17        1.86        0.90      0.45 o 
  -5   1  17       30.76       29.12      0.78 o 
  -4   1  17       29.90       29.67      1.40 o 
  -3   1  17      288.70      276.23      5.91 o 
  -2   1  17       12.82        8.57      0.50 o 
  -1   1  17        7.36        4.65      0.40 o 
   0   1  17        6.63        5.71      0.75 o 
   1   1  17        7.38        5.54      0.53 o 
   2   1  17       71.26       71.73      1.87 o 
   3   1  17       66.34       70.03      2.16 o 
   4   1  17        9.56        9.39      1.16 o 
   5   1  17       12.98       10.94      1.62 o 
  -6   2  17       11.95       11.99      1.22 o 
  -5   2  17       11.07        9.14      1.43 o 
  -4   2  17       36.38       37.20      1.06 o 
  -3   2  17       18.24       15.45      3.34 o 
  -2   2  17      184.34      158.77     14.17 o 
  -1   2  17        2.90        2.27      0.31 o 
   0   2  17        1.54        1.36      0.47 o 
   1   2  17        8.84        7.03      0.74 o 
   2   2  17      105.54      102.66      6.02 o 
   3   2  17        4.93        4.46      0.80 o 
   4   2  17       12.11       14.48      2.17 o 
   5   2  17       10.11        4.99      0.90 o 
  -5   3  17        8.71        6.88      1.34 o 
  -4   3  17       60.96       60.94      1.87 o 
  -3   3  17       42.84       39.16      1.26 o 
  -2   3  17        8.14        3.42      1.86 o 
  -1   3  17        9.34       10.11      1.04 o 
   0   3  17        1.02        1.66      1.89 o 
   1   3  17        4.36        2.51      6.85 o 
   2   3  17       56.23       64.56      1.90 o 
   3   3  17       65.92       77.24      4.37 o 
   4   3  17       10.57        9.16      1.23 o 
  -3   4  17       13.72       12.21      1.44 o 
  -2   4  17       18.67       17.45      4.61 o 
  -1   4  17        4.55        3.32      1.50 o 
   0   4  17        7.21        5.78      2.54 o 
   1   4  17      100.97      104.67      6.09 o 
   2   4  17       12.92       12.80      6.41 o 
  -6   0  18        4.28        3.65      0.62 o 
  -5   0  18       26.87       26.48      1.53 o 
  -4   0  18        1.01        0.82      0.28 o 
  -3   0  18        0.02        0.48      0.45 o 
  -2   0  18       50.33       44.04      4.17 o 
  -1   0  18       10.76       10.47      0.96 o 
   0   0  18        0.44        1.19      0.51 o 
   1   0  18       20.58       28.36      2.55 o 
   2   0  18       18.39       18.49      1.54 o 
   3   0  18       38.86       44.42      2.10 o 
   4   0  18        1.25        1.11      0.57 o 
   5   0  18        8.43        5.15      1.42 o 
  -6   1  18       10.63       11.98      0.92 o 
  -5   1  18       24.22       21.95      0.81 o 
  -4   1  18        3.61        3.08      0.65 o 
  -3   1  18       85.90       80.17      2.55 o 
  -2   1  18       30.68       27.63      1.69 o 
  -1   1  18       69.49       79.20      3.08 o 
   0   1  18        3.56        2.78      0.39 o 
   1   1  18       28.77       26.54      1.22 o 
   2   1  18       13.36       16.92      1.42 o 
   3   1  18        3.54        2.03      0.64 o 
   4   1  18       17.96       15.86      1.57 o 
   5   1  18        5.10        3.93      0.74 o 
  -6   2  18       14.22       14.18      1.04 o 
  -5   2  18       25.90       28.55      2.08 o 
  -4   2  18        4.04        4.15      0.43 o 
  -3   2  18       32.78       28.10      1.45 o 
  -2   2  18      167.19      159.03     12.87 o 
  -1   2  18       41.01       44.70      0.85 o 
   0   2  18       85.58       88.19      2.58 o 
   1   2  18       68.13       73.47      2.66 o 
   2   2  18      111.64      123.26      7.71 o 
   3   2  18        9.64        8.26      1.00 o 
   4   2  18       11.01        9.01      1.32 o 
  -5   3  18        6.27        6.65      1.15 o 
  -4   3  18       13.58       14.12      1.33 o 
  -3   3  18       35.33       26.79      1.49 o 
  -2   3  18       50.15       48.86      4.78 o 
  -1   3  18       21.48       23.92      4.16 o 
   0   3  18       47.02       51.81      3.70 o 
   1   3  18       38.09       40.48      5.33 o 
   2   3  18        1.47        2.04      0.51 o 
   3   3  18       86.33       99.02      3.87 o 
   4   3  18       21.53       17.20      3.44 o 
  -3   4  18        6.85        5.89      1.12 o 
  -2   4  18       58.73       66.92      3.30 o 
  -1   4  18       67.80       85.65      6.23 o 
   0   4  18       10.86       14.43      2.30 o 
   1   4  18       34.34       31.19      3.37 o 
   2   4  18       26.34       29.92      3.76 o 
  -6   0  19      112.88      138.86      6.90 o 
  -5   0  19       15.53       17.80      1.75 o 
  -4   0  19      172.28      205.03      6.16 o 
  -3   0  19      104.84      120.22      2.70 o 
  -2   0  19       50.82       43.16      4.02 o 
  -1   0  19      126.47      120.14      4.40 o 
   0   0  19        7.46        7.94      0.88 o 
   1   0  19       17.01       19.04      1.66 o 
   2   0  19        0.41        0.68      0.32 o 
   3   0  19      307.40      335.87     35.52 o 
   4   0  19      162.50      188.02     10.46 o 
   5   0  19       28.81       27.69      3.85 o 
  -6   1  19       37.47       43.91      1.95 o 
  -5   1  19        5.29        6.82      0.51 o 
  -4   1  19        2.35        2.32      0.48 o 
  -3   1  19       21.76       20.12      1.81 o 
  -2   1  19      486.29      489.12     50.13 o 
  -1   1  19      142.78      164.50      2.98 o 
   0   1  19        0.34        0.06      0.18 o 
   1   1  19       19.16       18.91      1.38 o 
   2   1  19       33.50       30.94      1.57 o 
   3   1  19       49.83       50.84      2.62 o 
   4   1  19       27.92       26.60      1.60 o 
   5   1  19        5.28        1.99      0.57 o 
  -5   2  19        7.71       10.95      0.83 o 
  -4   2  19        0.15        0.52      0.39 o 
  -3   2  19        9.57        9.31      1.26 o 
  -2   2  19      120.92      125.44     17.50 o 
  -1   2  19       51.38       55.54      4.25 o 
   0   2  19       51.27       57.28     11.53 o 
   1   2  19       95.42      103.83      3.07 o 
   2   2  19       32.71       34.91      1.84 o 
   3   2  19      104.89      114.76      6.05 o 
   4   2  19        5.17        3.06      2.79 o 
  -4   3  19        5.01        4.00      0.78 o 
  -3   3  19       22.17       19.59      0.89 o 
  -2   3  19        3.07        3.56      1.65 o 
  -1   3  19       13.49       11.31      1.38 o 
   0   3  19       10.88        9.22      1.98 o 
   1   3  19       17.80       14.16      3.01 o 
   2   3  19        1.90        1.06      2.28 o 
   3   3  19       11.26       10.25      1.18 o 
  -2   4  19        8.95        8.97      0.85 o 
  -1   4  19        5.69        8.56      2.80 o 
   0   4  19       20.56       17.85      2.21 o 
   1   4  19       40.87       44.95      4.78 o 
  -6   0  20       58.85       66.91      3.87 o 
  -5   0  20        0.64        1.66      0.38 o 
  -4   0  20       25.03       26.66      0.90 o 
  -3   0  20       18.02       22.34      3.31 o 
  -2   0  20      540.01      589.97     10.71 o 
  -1   0  20       58.88       53.91      2.28 o 
   0   0  20        1.20        2.12      0.42 o 
   1   0  20       43.85       51.05      2.81 o 
   2   0  20       18.75       22.56      3.21 o 
   3   0  20      255.67      308.17     57.99 o 
   4   0  20        3.28        1.77      0.87 o 
  -6   1  20       37.26       47.98      2.31 o 
  -5   1  20       56.96       66.22      1.83 o 
  -4   1  20       20.39       21.86      1.49 o 
  -3   1  20       33.74       36.69      1.68 o 
  -2   1  20      222.20      233.19      7.00 o 
  -1   1  20       68.45       66.25      4.64 o 
   0   1  20       26.53       27.91      2.13 o 
   1   1  20       11.87       11.98      1.16 o 
   2   1  20       95.58       99.87      7.48 o 
   3   1  20       66.56       71.72      6.44 o 
   4   1  20       55.86       54.14      3.79 o 
  -5   2  20       47.18       50.50      2.16 o 
  -4   2  20       10.52       10.36      1.31 o 
  -3   2  20       49.62       46.01      2.40 o 
  -2   2  20       45.75       42.96      1.72 o 
  -1   2  20      140.45      150.14     23.85 o 
   0   2  20       25.28       26.46      4.14 o 
   1   2  20       10.79       10.10      2.78 o 
   2   2  20        0.08        1.66      1.52 o 
   3   2  20       14.64       12.78      1.78 o 
   4   2  20       40.05       33.57      2.46 o 
  -4   3  20       13.97       15.59      1.07 o 
  -3   3  20        4.81        4.49      0.63 o 
  -2   3  20        5.56        7.57      2.03 o 
  -1   3  20       33.30       29.04      2.53 o 
   0   3  20       22.35       22.22      2.72 o 
   1   3  20       16.58       17.22      6.06 o 
   2   3  20        5.09        2.51      3.46 o 
   3   3  20        2.69        2.19      1.61 o 
  -1   4  20        8.32        6.97      2.17 o 
   0   4  20       21.97       22.01      2.65 o 
  -5   0  21        9.90       12.09      0.78 o 
  -4   0  21       58.41       62.36      2.56 o 
  -3   0  21        0.47        1.12      0.50 o 
  -2   0  21        4.67        3.90      0.86 o 
  -1   0  21       44.57       41.74      2.53 o 
   0   0  21        3.12        2.28      0.37 o 
   1   0  21        4.76        4.63      0.74 o 
   2   0  21        4.79        2.29      0.94 o 
   3   0  21        9.71        4.96      1.17 o 
   4   0  21       17.90       14.31      2.53 o 
  -5   1  21        2.40        1.09      0.40 o 
  -4   1  21       79.64       97.03      2.79 o 
  -3   1  21       38.37       39.85      1.59 o 
  -2   1  21        2.12        2.18      0.53 o 
  -1   1  21       52.37       49.80      4.33 o 
   0   1  21        7.52        6.14      0.57 o 
   1   1  21       15.87       14.40      1.77 o 
   2   1  21       11.00        8.96      1.80 o 
   3   1  21       34.68       36.26      4.66 o 
   4   1  21        3.71        2.55      0.45 o 
  -5   2  21       27.41       37.62      1.89 o 
  -4   2  21        3.36        3.53      0.73 o 
  -3   2  21       21.22       22.44      3.58 o 
  -2   2  21        5.19        5.71      2.63 o 
  -1   2  21       77.73       74.85     10.74 o 
   0   2  21        5.18        2.59      0.60 o 
   1   2  21       20.15       18.78      1.70 o 
   2   2  21       35.60       42.00      4.52 o 
   3   2  21       31.67       20.93      2.62 o 
  -3   3  21        8.75       12.85      2.77 o 
  -2   3  21        0.39        2.64      1.65 o 
  -1   3  21        9.87       11.41      2.76 o 
   0   3  21        3.18        1.49      0.44 o 
   1   3  21       57.25       61.80      8.46 o 
   2   3  21        5.33        2.76      4.65 o 
  -5   0  22       10.62       13.23      2.34 o 
  -4   0  22        2.86        2.39      0.75 o 
  -3   0  22        0.01        0.87      0.47 o 
  -2   0  22       77.99       90.03      3.79 o 
   0   0  22        2.01        2.49      0.51 o 
   1   0  22        6.81        4.38      0.85 o 
   2   0  22        4.67        5.31      0.91 o 
   3   0  22       14.92        7.96      2.74 o 
   4   0  22        3.14        2.19      0.57 o 
  -5   1  22        6.46        4.78      1.00 o 
  -4   1  22        1.16        0.84      0.21 o 
  -3   1  22       28.70       25.78      2.39 o 
  -2   1  22       15.97       14.49      1.89 o 
  -1   1  22       34.89       38.14      4.91 o 
   0   1  22       38.23       43.67      4.96 o 
   1   1  22        5.04        4.91      1.34 o 
   2   1  22       29.76       29.57      4.19 o 
   3   1  22       40.08       35.96      3.27 o 
  -4   2  22        9.75        9.60      0.93 o 
  -3   2  22        1.30        1.41      0.90 o 
  -2   2  22       23.25       16.72      3.70 o 
  -1   2  22       97.99      103.42     13.89 o 
   0   2  22       60.68       63.38     12.95 o 
   1   2  22        4.86        3.70      0.90 o 
   2   2  22       14.25       12.52      1.16 o 
   3   2  22        1.48        2.55      2.07 o 
  -3   3  22       25.31       26.09      4.90 o 
  -2   3  22        3.10        2.29      1.49 o 
  -1   3  22       62.72       73.12      5.41 o 
   0   3  22       83.85       91.06     25.14 o 
   1   3  22       40.12       38.04      5.34 o 
  -5   0  23       62.15       65.70      5.33 o 
  -4   0  23        8.80        5.48      1.29 o 
  -3   0  23        0.42        0.54      0.37 o 
  -2   0  23        1.07        1.47      0.54 o 
  -1   0  23        0.43        1.51      0.72 o 
   0   0  23      283.75      328.33     43.51 o 
   1   0  23        4.43        1.06      0.71 o 
   2   0  23       12.40       12.57      3.12 o 
   3   0  23       97.97      104.32      6.85 o 
  -4   1  23       30.15       34.78      1.22 o 
  -3   1  23       14.51       11.70      1.87 o 
  -2   1  23       40.72       44.22      5.43 o 
  -1   1  23      113.21      101.02      5.61 o 
   0   1  23        5.37        6.03      2.19 o 
   1   1  23        8.43        7.84      1.29 o 
   2   1  23        8.88        7.64      2.19 o 
   3   1  23        1.61        2.14      0.50 o 
  -4   2  23       18.91       20.65      3.40 o 
  -3   2  23        2.17        2.24      0.66 o 
  -2   2  23       47.10       27.48      6.04 o 
  -1   2  23      116.65      157.58      8.77 o 
   0   2  23        3.79        2.31      0.62 o 
   1   2  23        0.36        2.46      1.51 o 
   2   2  23        1.03        1.62      0.35 o 
  -1   3  23       44.45       55.30      5.11 o 
   0   3  23       43.86       41.95      4.09 o 
  -4   0  24        1.07        1.96      1.48 o 
  -3   0  24      150.42      202.82      8.69 o 
  -2   0  24        9.92       11.62      3.32 o 
  -1   0  24        1.21        0.56      0.39 o 
   0   0  24        2.27        1.81      0.57 o 
   1   0  24       43.54       31.40      4.73 o 
   2   0  24        5.29        4.30      1.21 o 
  -4   1  24       33.91       42.60      1.85 o 
  -3   1  24       21.77       15.72      3.21 o 
  -2   1  24       21.92       20.73      2.75 o 
  -1   1  24       36.64       34.80      3.94 o 
   0   1  24       66.73       77.22      3.01 o 
   1   1  24       13.80       16.03      2.02 o 
   2   1  24        2.53        1.14      0.39 o 
  -3   2  24       10.87        8.62      2.23 o 
  -2   2  24        1.99        2.11      0.95 o 
  -1   2  24       20.74       10.52      3.40 o 
   0   2  24       33.46       41.60     12.74 o 
   1   2  24        4.32        3.36      2.92 o 
  -3   0  25       24.39       28.77      2.09 o 
  -2   0  25        0.84        1.46      0.58 o 
  -1   0  25        5.51        2.80      0.91 o 
   0   0  25       75.35       76.10      5.16 o 
   1   0  25       29.00       23.88      4.73 o 
   2   0  25       14.43        8.83      2.09 o 
  -3   1  25       13.42        9.94      2.87 o 
  -2   1  25        9.96        5.55      1.95 o 
  -1   1  25       17.01       12.11      3.45 o 
   0   1  25        7.26        4.74      1.10 o 
   1   1  25        0.57        1.18      0.39 o 
  -2   2  25       68.09       75.13      6.72 o 
  -1   2  25        0.32        1.00      1.18 o 
   0   2  25        8.90        6.27      1.33 o 
  -2   0  26        0.84        0.79      0.31 o 
  -1   0  26       59.73       57.71      4.48 o 
   0   0  26       34.64       33.54      3.22 o 
   1   0  26        6.65        5.43      1.01 o 
  -1   1  26       24.79       15.67      4.35 o 
   0   1  26       18.58       20.53      7.00 o 
                                                 
